# Supplementary material for: Mixture of Anthraquinone Sulfo-Derivatives as an Inexpensive Organic Flow Battery Negolyte: Optimization of Battery Cell
Source: Membranes (Basel). 2022 Sep 21;12(10):912. doi: 10.3390/membranes12100912 (PMC9607404; doi:10.3390/membranes12100912)
Supplement: Supplementary file 1 [file membranes-12-00912-s001.zip]

Archive with 1 entries (1 files):
- membranes-1909063-supplementary.pdf
